# Supplementary material for: Diagnostic Blood Biomarkers for Acute Pulmonary Embolism: A Systematic Review
Source: Diagnostics (Basel). 2023 Jul 6;13(13):2301. doi: 10.3390/diagnostics13132301 (PMC10340158; doi:10.3390/diagnostics13132301)
Supplement: Supplementary file 1 [file diagnostics-13-02301-s001.zip]

Archive with 1 entries (1 files):
- diagnostics-2428428-supplementary.pdf
